# Supplementary material for: PLA2G12A as a Novel Biomarker for Colorectal Cancer with Prognostic Relevance
Source: Int J Mol Sci. 2023 Jun 30;24(13):10889. doi: 10.3390/ijms241310889 (PMC10341627; doi:10.3390/ijms241310889)
Supplement: Supplementary file 1 [file ijms-24-10889-s001.zip]

Archive with 1 entries (1 files):
- ijms-2397922-supplementary.pdf
